# Supplementary material for: Procedural separation of appetitive and consummatory behaviors in operant ethanol self‐administration: A review and open‐source analytical framework
Source: Alcohol Clin Exp Res (Hoboken). 2026 Feb 3;50(2):e70237. doi: 10.1111/acer.70237 (PMC12865747; doi:10.1111/acer.70237)
Supplement: Supplementary file 1 — Figures S1‐S3 [file ACER-50-0-s001.zip]

Archive with 4 entries (4 files):
- acer70237-sup-0001-Supinfo1@S1_AppetitiveDescriptiveStats.pdf
- acer70237-sup-0002-Supinfo2@S2_ConsummatoryDescriptiveStats.pdf
- acer70237-sup-0003-Supinfo3@S3_ConsummatoryParametricDiffs.pdf
- acer70237-sup-0004-Supinfo4@SupplementalFigureCaptions.docx
